# Supplementary material for: Variant Ataxia–Telangiectasia Presenting as Tremor–Dystonia Syndrome in a Bulgarian Religious Minority
Source: Genes (Basel). 2025 May 27;16(6):641. doi: 10.3390/genes16060641 (PMC12192268; doi:10.3390/genes16060641)
Supplement: Supplementary file 1 [file genes-16-00641-s001.zip]

Archive with 1 entries (1 files):
- genes-3653197-supplementary.MP4
